# Supplementary material for: Study of Morphology Control of Electro-Deposited Silver on Electro-Chemically Exfoliated Graphene Electrode and Its Conductivity
Source: Materials (Basel). 2024 Jun 18;17(12):2988. doi: 10.3390/ma17122988 (PMC11206019; doi:10.3390/ma17122988)
Supplement: Supplementary file 1 [file materials-17-02988-s001.zip]

Archive with 1 entries (1 files):
- materials-3040459-supplementary.pdf
